# Supplementary material for: Structural insights into the activation of the chicken ROS1 receptor by the NEL/NICOL ligand complex
Source: Nat Commun. 2026 Feb 24;17:3124. doi: 10.1038/s41467-026-69942-8 (PMC13044245; doi:10.1038/s41467-026-69942-8)
Supplement: Supplementary file 4 — Source Data [file 41467_2026_69942_MOESM4_ESM.zip]

Archive with 3 entries (2 files):
- Source Data/
- Source Data/Source Data 1.xlsx
- Source Data/Source Data 2.xlsx
