# Supplementary material for: Structural insights into the activation of the chicken ROS1 receptor by the NEL/NICOL ligand complex
Source: Nat Commun. 2026 Feb 24;17:3124. doi: 10.1038/s41467-026-69942-8 (PMC13044245; doi:10.1038/s41467-026-69942-8)
Supplement: Supplementary file 4 — Source Data [file 41467_2026_69942_MOESM4_ESM.zip › Source Data/Source Data 1.xlsx]

## Sheet: Figure 2e
Figure 2e

## Sheet: Figure 5c
Figure 5c

## Sheet: Figure S7b
Figure S7b

## Sheet: Figure S7c
Figure S7b

## Sheet: Figure S8
Figure S8
pROS1,myc source data								pERK,ERK source data
band intensity	control group			ligand treatment group				band intensity	control group			ligand treatment group
pROS1	12361.6	14346.8	8520.41	16771.4	20032.3	18298.5		pERK	23176.2	18509.4	19829.6	23844	23499.2	27297.4
myc	25869.1	28848.7	23914.2	27006.6	30278.5	25000		ERK	21971.7	18161.7	18703.8	18892.4	18461.7	17418.7
pROS1/myc	0.477851	0.497313	0.356291	0.621011	0.661603	0.73194		pERK/ERK	1.05482	1.01915	1.06019	1.2621	1.27286	1.56713
mean(pROS1/myc)	0.443818			0.671518				mean(pERK/ERK)	1.04472			1.36736
SD(pROS1/myc)	0.07642			0.05613				SD(pERK/ERK)	0.02231			0.17185
t-test performed on pROS1/myc data								t-test performed on pERK/ERK data
Comparison	Test	t	df	Mean difference	95% CI of difference	P value		Comparison	Test	t	df	Mean difference	95% CI of difference	P value
control vs ligand treatment	Unpaired two-tailed	4.159	4	-0.2277	0.3797 to -0.07573	0.0142		control vs ligand treatment	Unpaired two-tailed	3.24	4	-0.3242	-0.6019 to -0.04644	0.0317

## Sheet: Figure S9b
Figure 9b
		Left panel
											Right panel

## Sheet: Figure S9a
Figure S9a
			cNEL/hNICOL									cNEL
												NEL only source image

## Sheet: Figure S13b
Figure S13b

## Sheet: Figure 13c
Figure 13c
