# Supplementary material for: Structural insights into the activation of the chicken ROS1 receptor by the NEL/NICOL ligand complex
Source: Nat Commun. 2026 Feb 24;17:3124. doi: 10.1038/s41467-026-69942-8 (PMC13044245; doi:10.1038/s41467-026-69942-8)
Supplement: Supplementary file 4 — Source Data [file 41467_2026_69942_MOESM4_ESM.zip › Source Data/Source Data 2.xlsx]

## Sheet: primer sequences
Sequence of primers
pEZT-BM-cNEL-TSI-HIS	Forward	ttaatacgactcactataggATGGAGTCCGGCTGCGGC
	Reverse	ttccaggccgctgctggtaccCAGTTCCTGAAGGCACTGTGG
pEZT-BM-cROS1-TSI-HIS	Forward	ttaatacgactcactataggATGAAGAACATTTACTGTCTTATTCCGAAG
	Reverse	ttccaggccgctgctggtaccATCAGACCCATCTCCATATCCACTG
pEZT-BM-cNEL-ΔCC-TSI-HIS	Forward	ggatctagcggcggctctagcggcggcagcGATCAGAGCTATAGCGAAAG
	Reverse	gccggaggagcctccgctgctgccgctgccAGAAGTTGGGGATGTC
pEZT-BM-cNEL-ΔLamG-TSI-HIS	Forward	ATGCCTCAAGGATTTATTTCTCAGTGC
	Reverse	CGAGGGGTCCACGCC
pcDNA3.1-cROS1-EGFP-Myc	Forward	ctggctagcgccaccATGAGGAACGCTTGCCTGCT
	Reverse	tgctcaccatagatccGACTGAAGTAAGTTCTGCAGAGCTGATG
pcDNA3.1-cROS1 F318A-EGFP-Myc	Forward	CATGGAACATgcgCTTGAAGCAGC
	Reverse	TATCTTTTCCTTAAAGACTGG
pcDNA3.1-cROS1 F527A-EGFP-Myc	Forward	CCGGGCAGTTgcgCATGAGGAGATC
	Reverse	CCATCTGTGACAGTAAATATG
pcDNA3.1-cROS1 E541A-EGFP-Myc	Forward	TAGCTTCAATgcgTATGTTGTAG
	Reverse	GAACTTCCCACTTGTG
pcDNA3.1-cROS1 Y553A-EGFP-Myc	Forward	ATATCCAGAGgcgTTTGGCTTTGGCAATTTG
	Reverse	TCCAAACTGCAATCTAC

## Sheet: Plasmids
Recombinant DNA	SOURCE	IDENTIFIER
ROS1 cDNA ORF clone, Gallus gallus(chicken)	GenScript	Oga00025
NELL2 cDNA ORF clone, Gallus gallus(chicken)	GenScript	Oga27602
pEZT-BM-cNEL-TSI-HIS	This study	N/A
pEZT-BM-hNICOL-TSI-HIS	This study	N/A
pEZT-BM-cROS1-TSI-HIS	This study	N/A
pEZT-BM-cNEL-ΔCC-TSI-HIS	This study	N/A
pEZT-BM-cNEL-ΔLamG-TSI-HIS	This study	N/A
pcDNA3.1-cROS1-EGFP-Myc	This study	N/A
pcDNA3.1-cROS1 F318A-EGFP-Myc	This study	N/A
pcDNA3.1-cROS1 F527A-EGFP-Myc	This study	N/A
pcDNA3.1-cROS1 E541A-EGFP-Myc	This study	N/A
pcDNA3.1-cROS1 Y553A-EGFP-Myc	This study	N/A
